# Supplementary material for: Collapsin Response Mediator Proteins: Their Biological Functions and Pathophysiology in Neuronal Development and Regeneration
Source: Front Cell Neurosci. 2020 Jun 23;14:188. doi: 10.3389/fncel.2020.00188 (PMC7325199; doi:10.3389/fncel.2020.00188)
Supplement: Supplementary file 1 [file Table_1.xlsx]

## Sheet: Sheet1
Supplementary Table 1 CRMP family nomenclature (Nakamura F et al., Frontiers in Cellular Neuroscience (2020))
		CRMP1	CRMP2	CRMP3	CRMP4	CRMP5
Altername names			CRMP62			CRAM
		DPYSL1	DPYSL2	DPYSL4	DPYSL3	DPYSL5
		DRP-1	DRP-2	DRP-4	DRP-3	DRP-5
			TOAD-64
		Ulip3	Ulip2	Ulip4	Ulip1	Ulip6
Splicing specific nomenclature	Short isoform	S-CRMP1	S-CRMP2		S-CRMP4
			CRMP2B		CRMP4a
	Long isoform	L-CRMP1	L-CRMP2		L-CRMP4
			CRMP2A		CRMP4b
