# Supplementary material for: Collapsin Response Mediator Proteins: Their Biological Functions and Pathophysiology in Neuronal Development and Regeneration
Source: Front Cell Neurosci. 2020 Jun 23;14:188. doi: 10.3389/fncel.2020.00188 (PMC7325199; doi:10.3389/fncel.2020.00188)
Supplement: Supplementary file 2 [file Table_2.xlsx]

## Sheet: Sheet1
Supplementary Table 2 Posttranslational modification of CRMP family (Nakamura F et al., Frontiers in Cellular Neuroscience (2020))
Posttranslational modification	enzymes		CRMP1	references	CRMP2	references	CRMP3	references	CRMP4	references	CRMP5	references
Phosphorylation	CaMKII	site			T555	Hou et al., 2009
		function			preventing from glutamate toxicity
		disorders			ischemic injury
	Cdk5	site	T509 (rodent), S522	Uchida et al., 2005 Cole et al., 2006	S522(S-CRMP2), S27(L-CRMP2)	Yoshimura et al., 2005 Uchida et al., 2005 Cole et al., 2006 Balastik et al., 2015			(S522, in vitro)	Cole et al., 2006
		function	Sema3A-signaling inhibition neurite outgrowth		Sema3A, Sema3F-signaling inhibition neurite outgrowth reducing tubulin binding
		disorders	unknown		AD, bipolar, neuropathic pain
	DYRK2	site							S522	Cole et al., 2006
		function
		disorders
	Fes, Fer	site			Y32, Y251, Y275, Y431, Y479, Y499	Zheng et al., 2018					undetermined	Mitsui et al., 2002
		function			reducing microtubule bundling
		disorders			ovarian cancer metastasis
	Fyn	site	Y504 (by Fyn wild-type)	Buel et al., 2010	Y32 (by Fyn constitutive active)	Uchida et al., 2009 Dustrude et al., 2016	undetermined (by Fyn constitutive active)		undetermined (by Fyn constitutive active)		undetermined (by Fyn constitutive active)
		function	unknown		Sema3A-signaling inhibition neurite outgrowth			Uchida et al., 2009		Uchida et al., 2009		Uchida et al., 2009
		disorders	unknown		neuropathic pain
	GSK3b	site	T509, T514, S518 (human) T628 (L-CRMP1)	Wang et al., 2012	T509, T514, S518	Uchida et al., 2005 Cole et al., 2004 Cole et al., 2006 Cole et al., 2007			T509, T514, S518 (S-CRMP4) T622, T627, S631 (L-CRMP4)	Cole et al., 2004 Cole et al., 2006 Alabed et al., 2010	T516	Brot et al., 2014
		function	promoting migration and invasion of lung cancer cells		Sema3A-signaling inhibition neurite outgrowth reducing tubulin binding				promoting neurite outgrowth reducing L-CRMP4-RhoA interaction		inhibition neurite outgrowth
		disorders	Lung cancer		AD, bipolar, neuropathic pain				unknown		unknown
	PKA	site			undetermined	Boudreau et al., 2009
		function			dendrite remodeling
		disorders			cocaine sensitisation
	cPKCbII	site			T514	Yang et al., 2016
		function			inhibition CRMP2 proteolysis
		disorders			ischemyc injury
	Rho Kinase	site			T555	Arimura et al., 2000 Arimura et al., 2005 Pentratos et al., 2012 Marques et al., 2013
		function			EphrinA5, LPA, MAG, Nogo inhibition neurite outgrowth
		disorders			AD, MS
	Yes	site			Y479	Varrin-Doyer et al., 2009
		function			CXCL12/SDF1-signaling
		disorders			unknown
SUMOylation	Ubc9	site	(K374, putative)		K374	Dustrude et al., 2013 Ju et al., 2013	(K374, putative)		(K374, putative)		(K374, putative)
		function			facilitating NaV1.7 surface expression reducing CaV2.2 surface expression
		disorders			neuropathic pain
oxidation	MICAL	site			C504	Morinala et al., 2011 Gellert et al., 2013 Pace et al., 2018
		function			Sema3A-signaling inhibition neurite outgrowth
		disorders			unknown
O-GlcNAoylation	unknown	site			S517	Muha et al., 2019
		function			unknown
		disorders			unknown
glycation (CML)	non-enzymatic	non-enzymatic			K in 483-572	Saitoh et al., 2019
		function			reduced tubulin binding
		disorders			unknown
Proteolysis	calpain	site	undetermined	Jiang et al., 2007	Y499-D500; P529-R532	Zhang et al 2007 Chung et al., 2005 Jiang et al., 2007 Bretin et al., 2006 Rogemond et al., 2008	R75-L76	Hou et al., 2006 Hou et al., 2013	R550-S551	Kowara et al., 2005	undetermined	Jiang et al., 2007
		function			reducing NR2B surface expression translocation to nucleus		translocation to nucleus HDAC activity
		disorders			Brain trauma; Ischemic injury		neuronal cell death
note: Modified AA position in short form unless noted as (L-CRMPx).
