# Supplementary material for: Collapsin Response Mediator Proteins: Their Biological Functions and Pathophysiology in Neuronal Development and Regeneration
Source: Front Cell Neurosci. 2020 Jun 23;14:188. doi: 10.3389/fncel.2020.00188 (PMC7325199; doi:10.3389/fncel.2020.00188)
Supplement: Supplementary file 3 [file Table_3.xlsx]

## Sheet: Sheet1
Supplementary Table 3 CRMP interaction molecules (Nakamura F et al., Frontiers in Cellular Neuroscience (2020))
interaction molecules			CRMP1	references	CRMP2	references	CRMP3	references	CRMP4	references	CRMP5	references
Cytosleleton	Tubulin		COS-7, CRMP1 binds to microtubules	Lin et al., 2011	in vitro reconstitution, non-phospho CRMP2 monomer binds tubulin dimer; non-phospho CRMP2 tetramer stablizes microtubules	Niwa et al., 2017	HEK293, CRMP3 inhibits tubulin polymerization	Aylsworth et al., 2009	in vitro reconstitution, CRMP4 promotes microtubule assembly; mouse E18+DIV3 hippocampal neurons,CRMP4 promotes axon outgrowth	Khazaei et al., 2014	mouse P8 brain, co-IP, GST-pullfdown; N1E-118, CRMP5 inhibits neurite outgrowth	Brot et al., 2010
	Actin		in vitro, GST pulldown	(1) Yang et al, 2015	in vitro, GST pulldown	(1) Yang et al, 2015	in vitro, GST pulldown	(1) Yang et al, 2015	in vitro reconstitution, CRMP4 bundles F-actin; mouse E18+DIV3 hippocampal neurons, CRMP4 promotes filopodial extension	Rosslenbroichm et al., 2005 Khazaei et al., 2014	rat P1 brain, co-IP; rat P1+DIV7 hippocampal neurons, CRMP5 promotes growth cone development and neurite outgrowth	Gong et al., 2016
Channels Receptors	CaV				rat P2+DIV12 hippocampal neurons, CRMP2 enhances CaV2.2 current	Brittain et al., 2012	mouse P1 hippocampal neurons, CRMP3 increases L-type Ca channel activity and dendrite morphogenesis	Quach et al., 2013
	NaV		mouse E11-14 DRG, NaV current is reduced in crmp1−/− neurons; HEK293T, CRMP1-T509D/S522D enhances NaV1.7 current	Yamane et al., 2017	neuronal catecholamine A differentiated (CAD) cells, SUMOylated CRMP2 enhances NaV1.7 surface expression and current	Dustrude et al., 2013
	NMDAR				rat P1+DIV12 hippocampal neurons, co-IP with NR2B; CRMP2 contributes to NMDAR functional activity	Brustovetsky et al., 2014
	Na􏰔/Ca Exchanger (NCX)				rat P1+DIV12 hippocampal neurons, co-IP with NCX3; CRMP2 contributes to NCX3 functional activity	Brustovetsky et al., 2014
Motor proteins	Dynein				COS-7, CRMP2 interferes Dynein transport activity	Arimura et al., 2009
	Kinesin				rat E18+DIV2 hippocampal neurons, CRMP2 facilitates anterograde transport	Kimura et al., 2005
Other	a2-Chimaerin				Rat P1 DRG, dominant negative chimaerin blocks Sema3A-collapse	Brown et al., 2004
	EVL		in vitro reconstitution, CRMP-1 promotes EVL-mediated actin polymerization.	Yu-Kemp et al., 2017
	Filamin-A		in vitro reconstitution, CRMP1-S522D attenuates Filamin-A-actin interaction; chick E8 DRG, interaction-defective mutants of Flamin-A or CRMP1 attenuate Sema3A collapse.	Nakamura et al., 2014
	MAP2										mouse P8 brain, co-IP	Brot et al., 2010
	MICAL		HEK293T, co-IP; chick E7 DRG, MICAL mutants block Sema3A-inhibition of neurite outgrowth	Schmidt et al., 2008	HEK293T, co-IP; chick E7 DRG, MICAL mutants block Sema3A-inhibition of neurite outgrowth	Schmidt et al., 2008
	Neurofibromin				mouse brain, GST-pulldown	(2) Patrakitkomjorn et al., 2008
	Numb				rat brain, co-IP; rat E18+DIV3 hippocampal neurons, CRMP2 knockdown suppresses Numb-mediated endocytosis	Nishimura et al., 2003
	Pin-1				mouse brain, co-IP; SH-SY5Y, Pin-1 interacts with phospho-L-CRMP2	Balastik et al., 2015
	RhoA								HEK293T, co-IP, L-CRMP4 specific interaction; rat P4 DRG, chick E14 DRG, L-CRMP4 mediates Nogo-RhoA signaling	Alabed et al., 2007
	Spastin										rat brain, co-IP; rat P0+DIV4 hippocampal neurons, CRMP5 and spastin interaction promoties neurite outgrowth	(3) Ji et al., 2018
	Spy1		rat E17.5+DIV7 DRG,co-IP; HEK293T, Spy1 facilitates CRMP1-S522 phosphorylation by Cdk5	(4) Yao et al., 2016
	TRX				HEK293T, oxidized CRMP2 forms transient complex with TRX; rat E14 DRG, CRMP2-C504S oxidation resistant mutant attenuates Sema3A-collapse	Morioka et al., 2011
References
(1) Yang, Y., Zhao, B., Ji, Z., Zhang, G., Zhang, J., Li, S., et al. (2015). CRMPs colocalize and interact with cytoskeleton in hippocampal neurons. Int. J. Clin. Exp. Med. 8, 22337–22344. doi: 26885211
(2) Patrakitkomjorn, S., Kobayashi, D., Morikawa, T., Wilson, M. M., Tsubota, N., Irie, A., et al. (2008). Neurofibromatosis type 1 (NF1) tumor suppressor, neurofibromin, regulates the neuronal differentiation of PC12 cells via its associating protein, CRMP-2. J. Biol. Chem. 283, 9399–9413. doi: 10.1074/jbc. m708206200
(3) Ji, Z., Zhang, G., Chen, L., Li, J., Yang, Y., Cha, C., et al. (2018). Spastin interacts with CRMP5 to promote neurite outgrowth by controlling the microtubule dynamics. Dev. Neurobiol. 78, 1191–1205. doi: 10.1002/dneu.22640
(4) Yao, L., Liu, Y. H., Li, X., Ji, Y. H., Yang, X. J., Hang, X. T., et al. (2016). CRMP1 interacted with Spy1 during the collapse of growth cones induced by Sema3A and acted on regeneration after sciatic nerve crush. Mol. Neurobiol. 53, 879-893. doi: 10.1007/s12035-014-9049-2
